# Supplementary material for: An Electrochemical Sensor for the Detection of Albendazole Using Glassy Carbon Electrode Modified with Platinum-Palladium Nanocomposites
Source: Biosensors (Basel). 2022 Nov 16;12(11):1026. doi: 10.3390/bios12111026 (PMC9688875; doi:10.3390/bios12111026)
Supplement: Supplementary file 1 [file biosensors-12-01026-s001.zip]

Archive with 1 entries (1 files):
- biosensors-1979514-supplementary.pdf
